# Supplementary material for: Effect of Carboxymethyl Konjac Glucomannan on the Gel Properties of Silver Carp Surimi: A Study on the Regulatory Mechanism of Substitution Degree
Source: Foods. 2025 Aug 1;14(15):2715. doi: 10.3390/foods14152715 (PMC12345975; doi:10.3390/foods14152715)
Supplement: Supplementary file 1 [file foods-14-02715-s001.zip]

Archive with 1 entries (1 files):
- foods-3758667-Supplementary materials.pdf
